# Supplementary material for: Expanding the toolbox for cryopreservation of marine and freshwater diatoms
Source: Sci Rep. 2018 Mar 9;8:4279. doi: 10.1038/s41598-018-22460-0 (PMC5844899; doi:10.1038/s41598-018-22460-0)
Supplement: Supplementary file 2 — Supplementary dataset 1 [file 41598_2018_22460_MOESM2_ESM.xlsx]

## Sheet: inhibition
Supplementary Table S1: Toxicity assessment of cryoprotectants. The toxicity of the two CPAs DMSO and PVS2 was assessed for the different concentrations listed. The % inhibition, compared to the control, is given from which the EC50 was calculated as described in the method section
Species	CPA	concentration (% v/v)	%inhibition
Opephora	DMSO	0	0
Opephora	DMSO	5	5.89711
Opephora	DMSO	7.5	13.6763
Opephora	DMSO	10	21.4555
Opephora	DMSO	12.5	46.2986
Opephora	DMSO	15	59.3476
Opephora	DMSO	0	0
Opephora	DMSO	5	8.90841
Opephora	DMSO	7.5	14.6801
Opephora	DMSO	10	23.7139
Opephora	DMSO	12.5	38.7704
Opephora	DMSO	15	62.6098
Opephora	PVS2	0	0
Opephora	PVS2	5	-1.88206
Opephora	PVS2	10	0.878294
Opephora	PVS2	15	18.1932
Opephora	PVS2	20	63.1117
Opephora	PVS2	25	76.4115
Opephora	PVS2	30	84.4417
Opephora	PVS2	35	100
Opephora	PVS2	40	100
Opephora	PVS2	0	0
Opephora	PVS2	5	0.878294
Opephora	PVS2	10	1.38018
Opephora	PVS2	15	20.9536
Opephora	PVS2	20	64.8683
Opephora	PVS2	25	81.1794
Opephora	PVS2	30	100
Opephora	PVS2	35	100
Opephora	PVS2	40	100
Seminavis	DMSO	0	0
Seminavis	DMSO	5	2.0265
Seminavis	DMSO	7.5	-1.24708
Seminavis	DMSO	10	12.5487
Seminavis	DMSO	12.5	52.767
Seminavis	DMSO	15	83.8659
Seminavis	DMSO	0	0
Seminavis	DMSO	5	-5.22214
Seminavis	DMSO	7.5	-9.66485
Seminavis	DMSO	10	15.3546
Seminavis	DMSO	12.5	56.5082
Seminavis	DMSO	15	100
Seminavis	PVS2	0	0
Seminavis	PVS2	5	-9.43102
Seminavis	PVS2	10	-1.71473
Seminavis	PVS2	15	29.8519
Seminavis	PVS2	20	45.2845
Seminavis	PVS2	25	63.9906
Seminavis	PVS2	30	75.682
Seminavis	PVS2	35	100
Seminavis	PVS2	40	100
Seminavis	PVS2	0	0
Seminavis	PVS2	5	-6.85892
Seminavis	PVS2	10	5.30008
Seminavis	PVS2	15	42.4786
Seminavis	PVS2	20	58.3788
Seminavis	PVS2	25	100
Seminavis	PVS2	30	100
Seminavis	PVS2	35	100
Seminavis	PVS2	40	100
Thalassiosira	DMSO	0	0
Thalassiosira	DMSO	5	0.0831255
Thalassiosira	DMSO	7.5	1.41313
Thalassiosira	DMSO	10	6.73317
Thalassiosira	DMSO	12.5	18.8695
Thalassiosira	DMSO	15	41.6459
Thalassiosira	DMSO	0	0
Thalassiosira	DMSO	5	0.415628
Thalassiosira	DMSO	7.5	1.08063
Thalassiosira	DMSO	10	6.73317
Thalassiosira	DMSO	12.5	19.3682
Thalassiosira	DMSO	15	45.1372
Thalassiosira	PVS2	0	0
Thalassiosira	PVS2	5	0.0831255
Thalassiosira	PVS2	10	1.91189
Thalassiosira	PVS2	15	5.56941
Thalassiosira	PVS2	20	16.8745
Thalassiosira	PVS2	25	28.0133
Thalassiosira	PVS2	30	46.1347
Thalassiosira	PVS2	35	53.7822
Thalassiosira	PVS2	40	58.271
Thalassiosira	PVS2	0	0
Thalassiosira	PVS2	5	1.74564
Thalassiosira	PVS2	10	2.57689
Thalassiosira	PVS2	15	7.73067
Thalassiosira	PVS2	20	20.6983
Thalassiosira	PVS2	25	31.6708
Thalassiosira	PVS2	30	47.2984
Thalassiosira	PVS2	35	68.7448
Thalassiosira	PVS2	40	100
Cylindrotheca	DMSO	0	0
Cylindrotheca	DMSO	5	0.821135
Cylindrotheca	DMSO	7.5	2.53481
Cylindrotheca	DMSO	10	11.96
Cylindrotheca	DMSO	12.5	28.8825
Cylindrotheca	DMSO	15	52.2313
Cylindrotheca	DMSO	0	0
Cylindrotheca	DMSO	5	-0.46412
Cylindrotheca	DMSO	7.5	0.821135
Cylindrotheca	DMSO	10	13.0311
Cylindrotheca	DMSO	12.5	26.0978
Cylindrotheca	DMSO	15	53.3024
Cylindrotheca	PVS2	0	0
Cylindrotheca	PVS2	5	-0.892538
Cylindrotheca	PVS2	10	2.74902
Cylindrotheca	PVS2	15	7.24741
Cylindrotheca	PVS2	20	19.6715
Cylindrotheca	PVS2	25	45.1624
Cylindrotheca	PVS2	30	56.5155
Cylindrotheca	PVS2	35	70.0107
Cylindrotheca	PVS2	40	80.0785
Cylindrotheca	PVS2	0	0
Cylindrotheca	PVS2	5	1.89218
Cylindrotheca	PVS2	10	2.53481
Cylindrotheca	PVS2	15	9.60371
Cylindrotheca	PVS2	20	22.0278
Cylindrotheca	PVS2	25	46.0193
Cylindrotheca	PVS2	30	61.4423
Cylindrotheca	PVS2	35	71.296
Cylindrotheca	PVS2	40	87.5759
Cyclotella	DMSO	0	0
Cyclotella	DMSO	5	3.39
Cyclotella	DMSO	7.5	12.83
Cyclotella	DMSO	10	24.65
Cyclotella	DMSO	12.5	40.24
Cyclotella	DMSO	15	85.83
Cyclotella	DMSO	0	0
Cyclotella	DMSO	5	4.57
Cyclotella	DMSO	7.5	15.91
Cyclotella	DMSO	10	19.45
Cyclotella	DMSO	12.5	42.13
Cyclotella	DMSO	15	74.72
Cyclotella	PVS2	0	0
Cyclotella	PVS2	5	-2.99
Cyclotella	PVS2	10	0.08
Cyclotella	PVS2	15	26.06
Cyclotella	PVS2	20	100
Cyclotella	PVS2	25	100
Cyclotella	PVS2	30	100
Cyclotella	PVS2	35	100
Cyclotella	PVS2	0	0
Cyclotella	PVS2	5	1.73
Cyclotella	PVS2	10	1.02
Cyclotella	PVS2	15	12.6
Cyclotella	PVS2	20	77.32
Cyclotella	PVS2	25	100
Cyclotella	PVS2	30	100
Cyclotella	PVS2	35	100
Pinnularia	DMSO	0	0
Pinnularia	DMSO	5	0.198413
Pinnularia	DMSO	7.5	2.38095
Pinnularia	DMSO	10	4.56349
Pinnularia	DMSO	12.5	8.33333
Pinnularia	DMSO	15	13.4921
Pinnularia	DMSO	0	0
Pinnularia	DMSO	5	0.198413
Pinnularia	DMSO	7.5	2.18254
Pinnularia	DMSO	10	3.37302
Pinnularia	DMSO	12.5	9.3254
Pinnularia	DMSO	15	13.6905
Pinnularia	PVS2	0	0
Pinnularia	PVS2	5	1.5873
Pinnularia	PVS2	10	1.98413
Pinnularia	PVS2	15	11.3095
Pinnularia	PVS2	20	25
Pinnularia	PVS2	25	28.9683
Pinnularia	PVS2	30	26.9841
Pinnularia	PVS2	35	30.1587
Pinnularia	PVS2	40	25.9921
Pinnularia	PVS2	0	0
Pinnularia	PVS2	5	12.5
Pinnularia	PVS2	10	4.7619
Pinnularia	PVS2	15	13.0952
Pinnularia	PVS2	20	24.4048
Pinnularia	PVS2	25	31.5476
Pinnularia	PVS2	30	30.9524
Pinnularia	PVS2	35	28.1746
Pinnularia	PVS2	40	20.8333
