# Supplementary material for: Expanding the toolbox for cryopreservation of marine and freshwater diatoms
Source: Sci Rep. 2018 Mar 9;8:4279. doi: 10.1038/s41598-018-22460-0 (PMC5844899; doi:10.1038/s41598-018-22460-0)
Supplement: Supplementary file 3 — Supplementary dataset 2 [file 41598_2018_22460_MOESM3_ESM.xlsx]

## Sheet: recoveryANDgrowthrate_all
Supplementary Table S2: Post-thaw recovery. The recovery of the different algae, after cryopreservation, is given as X0 (time needed for the culture to reach mid exponential phase) and µmax (maximum growth rate). The presence of antibiotics during the recovery period is indicated by a 1 in the respective column.
Plate	id	Well	Diatom	Treatment	PVS2 (% v/v)	DMSO (%v/v)	Replicate	Antibiotics	X0 (days)	µmax
1	7	B3	Cyclotella	DMSO	0	12.5	1	0	8.70117	0.426399
1	12	C4	Cyclotella	DMSO	0	10	4	0	10.1698	0.46421
2	18	B2	Cyclotella	DMSO	0	7.5	3	0	11.2416	0.432505
2	19	B3	Cyclotella	DMSO	0	12.5	4	0	9.12302	0.400192
6	64	A4	Cyclotella	DMSO	0	10	3	0	12.0999	0.529571
6	70	C2	Cyclotella	DMSO	0	12.5	3	0	9.38184	0.429118
5	50	A2	Cylindrotheca	Control	0	0	1	0		0.190531
1	1	A1	Cylindrotheca	Control	0	0	3	0		0.280814
6	68	B4	Cylindrotheca	Control	0	0	4	0		0.231049
3	26	A2	Cylindrotheca	Control	0	0	1	1		0.213501
2	15	A3	Cylindrotheca	Control	0	0	2	1		0.316276
4	37	A1	Cylindrotheca	Control	0	0	3	1		0.304463
5	59	C3	Cylindrotheca	Control	0	0	4	1		0.149972
6	69	C1	Cylindrotheca	DMSO	0	5	1	0	12.9774	0.86441
2	14	A2	Cylindrotheca	DMSO	0	5	2	0	13.041	0.768011
4	40	A4	Cylindrotheca	DMSO	0	5	3	0	11.4795	0.888575
3	34	C2	Cylindrotheca	DMSO	0	5	4	0	15.2841	0.936262
4	41	B1	Cylindrotheca	DMSO	0	5	1	1	10.9186	0.900636
1	10	C2	Cylindrotheca	DMSO	0	5	2	1	9.27359	0.90303
2	24	C4	Cylindrotheca	DMSO	0	5	3	1	8.952	0.909026
3	33	C1	Cylindrotheca	DMSO	0	5	3	1	10.2725	0.922277
6	70	C2	Cylindrotheca	DMSO	0	5	4	1	11.1456	0.894292
3	28	A4	Cylindrotheca	DMSO	0	7.5	1	0	7.8553	0.916252
6	64	A4	Cylindrotheca	DMSO	0	7.5	2	0	7.40511	0.927558
4	44	B4	Cylindrotheca	DMSO	0	7.5	3	0	7.40033	0.815969
1	11	C3	Cylindrotheca	DMSO	0	7.5	4	0	6.15836	0.952353
4	45	C1	Cylindrotheca	DMSO	0	7.5	1	1	11.6399	0.915994
2	16	A4	Cylindrotheca	DMSO	0	7.5	2	1	10.7208	0.942271
5	60	C4	Cylindrotheca	DMSO	0	7.5	3	1	10.572	0.786781
3	30	B2	Cylindrotheca	DMSO	0	7.5	4	1	11.645	0.913369
1	7	B3	Cylindrotheca	DMSO	0	10	2	0	10.2005	0.940942
4	39	A3	Cylindrotheca	DMSO	0	10	3	0	10.9893	0.869559
6	63	A3	Cylindrotheca	DMSO	0	10	4	0	10.9807	0.881407
1	4	A4	Cylindrotheca	DMSO	0	10	1	1	11.1959	0.86802
5	52	A4	Cylindrotheca	DMSO	0	10	2	1	10.991	0.886178
6	65	B1	Cylindrotheca	DMSO	0	10	3	1	13.278	0.8017
2	18	B2	Cylindrotheca	DMSO	0	12.5	1	0	9.96639	0.88401
6	72	C4	Cylindrotheca	DMSO	0	12.5	2	0	10.4998	0.894244
3	27	A3	Cylindrotheca	DMSO	0	12.5	3	0	11.946	0.886323
4	43	B3	Cylindrotheca	DMSO	0	12.5	4	0	11.1972	0.896169
2	23	C3	Cylindrotheca	DMSO	0	12.5	1	1	11.0242	0.896065
5	58	C2	Cylindrotheca	DMSO	0	12.5	2	1	11.4752	0.763152
5	53	B1	Cylindrotheca	DMSO	0	12.5	3	1	12.8906	0.832955
1	5	B1	Cylindrotheca	DMSO	0	12.5	4	1	12.0183	0.759338
3	29	B1	Cylindrotheca	PVS2	5	0	1	0	14.5496	0.879686
4	47	C3	Cylindrotheca	PVS2	5	0	1	0	13.3618	0.879144
1	2	A2	Cylindrotheca	PVS2	5	0	2	0	14.6917	0.834367
2	22	C2	Cylindrotheca	PVS2	5	0	4	0	11.0693	0.938828
5	56	B4	Cylindrotheca	PVS2	5	0	1	1	10.6064	0.917944
1	6	B2	Cylindrotheca	PVS2	5	0	2	1	11.5449	0.854113
5	51	A3	Cylindrotheca	PVS2	5	0	4	1	12.0254	0.881407
6	61	A1	Cylindrotheca	PVS2	10	0	1	0	12.1714	0.893466
2	20	B4	Cylindrotheca	PVS2	10	0	2	0	12.3666	0.776418
4	42	B2	Cylindrotheca	PVS2	10	0	3	0	12.3803	0.871321
1	9	C1	Cylindrotheca	PVS2	10	0	4	0	11.2825	0.938532
4	46	C2	Cylindrotheca	PVS2	10	0	1	1	10.1964	0.881512
1	3	A3	Cylindrotheca	PVS2	10	0	2	1	9.95831	0.942278
5	49	A1	Cylindrotheca	PVS2	10	0	3	1	8.9277	0.944934
2	13	A1	Cylindrotheca	PVS2	10	0	4	1	9.3719	0.91933
5	57	C1	Cylindrotheca	PVS2	15	0	1	0	15.2251	0.833043
2	17	B1	Cylindrotheca	PVS2	15	0	2	0	11.3554	0.8544
3	32	B4	Cylindrotheca	PVS2	15	0	3	0	16.7614	0.762993
6	62	A2	Cylindrotheca	PVS2	15	0	4	0	11.4587	0.889221
1	12	C4	Cylindrotheca	PVS2	15	0	1	1	9.55843	0.989336
3	31	B3	Cylindrotheca	PVS2	15	0	2	1	10.3989	0.920706
5	54	B2	Cylindrotheca	PVS2	15	0	3	1	11.2833	0.938828
4	38	A2	Cylindrotheca	PVS2	15	0	4	1	10.5471	0.889017
6	67	B3	Cylindrotheca	PVS2	20	0	1	0	15.9947	0.815591
6	71	C3	Cylindrotheca	PVS2	20	0	2	0	11.4214	0.849734
3	35	C3	Cylindrotheca	PVS2	20	0	3	0	12.8404	0.867923
1	8	B4	Cylindrotheca	PVS2	20	0	4	0	12.0097	0.867177
4	48	C4	Cylindrotheca	PVS2	20	0	1	1	9.81563	0.867177
3	25	A1	Cylindrotheca	PVS2	20	0	2	1	11.5304	0.990672
6	66	B2	Cylindrotheca	PVS2	20	0	3	1	11.0702	0.936901
2	19	B3	Cylindrotheca	PVS2	20	0	4	1	8.67263	0.92632
4	3	A1	Opephora	Control	0	0	1	0	10.4478	0.5336
3	2	B2	Opephora	Control	0	0	2	0	10.9696	0.420801
1	1	B3	Opephora	Control	0	0	3	0	10.8653	0.421096
5	4	A4	Opephora	Control	0	0	4	0	12.3443	0.556964
4	6	A3	Opephora	Control	0	0	1	1	14.1924	0.503237
3	5	C3	Opephora	Control	0	0	2	1	14.0158	0.453475
6	8	C3	Opephora	Control	0	0	3	1	15.1192	0.483738
5	7	C1	Opephora	Control	0	0	4	1	14.531	0.686934
6	12	A4	Opephora	DMSO	0	5	1	0	6.7913	0.517248
4	11	B1	Opephora	DMSO	0	5	2	0	5.31284	0.488637
3	10	C1	Opephora	DMSO	0	5	3	0	4.99033	0.529841
2	9	C3	Opephora	DMSO	0	5	4	0	7.84563	0.402719
5	27	B1	Opephora	DMSO	0	5	1	1	8.94994	0.40351
1	25	A1	Opephora	DMSO	0	5	2	1	7.35213	0.44
5	28	B3	Opephora	DMSO	0	5	3	1	3.87189	0.56931
2	26	C4	Opephora	DMSO	0	5	4	1	6.52672	0.35155
1	13	C4	Opephora	DMSO	0	7.5	1	0	6.58174	0.512533
2	15	B1	Opephora	DMSO	0	7.5	3	0	9.02131	0.469447
2	14	A4	Opephora	DMSO	0	7.5	4	0	8.26351	0.433954
6	31	A3	Opephora	DMSO	0	7.5	1	1	7.24711	0.439222
1	29	C2	Opephora	DMSO	0	7.5	2	1	8.00407	0.355223
3	30	C2	Opephora	DMSO	0	7.5	3	1	7.83175	0.351358
6	32	C4	Opephora	DMSO	0	7.5	4	1	7.71	0.338468
4	19	C1	Opephora	DMSO	0	10	1	0	5.18566	0.495361
1	17	A4	Opephora	DMSO	0	10	2	0	7.34044	0.478655
2	18	A3	Opephora	DMSO	0	10	4	0	6.27084	0.445239
5	36	A3	Opephora	DMSO	0	10	1	1	5.61312	0.335788
1	33	B1	Opephora	DMSO	0	10	2	1	8.28919	0.399194
2	34	A1	Opephora	DMSO	0	10	3	1	6.60705	0.377353
3	35	A4	Opephora	DMSO	0	10	4	1	6.57411	0.430328
6	23	B1	Opephora	DMSO	0	12.5	1	0	4.92195	0.479673
6	24	B2	Opephora	DMSO	0	12.5	2	0	4.71551	0.418761
1	21	A2	Opephora	DMSO	0	12.5	3	0	5.29811	0.464828
4	22	B2	Opephora	DMSO	0	12.5	4	0	5.87341	0.456092
4	39	A2	Opephora	DMSO	0	12.5	1	1	7.90297	0.403784
6	40	B4	Opephora	DMSO	0	12.5	2	1	8.13518	0.409856
2	38	C1	Opephora	DMSO	0	12.5	3	1	7.87138	0.392885
1	37	B4	Opephora	DMSO	0	12.5	4	1	7.47604	0.418838
3	42	A3	Opephora	PVS2	5	0	1	0	3.62575	0.488404
6	43	A1	Opephora	PVS2	5	0	2	0	4.41532	0.57486
2	41	A2	Opephora	PVS2	5	0	3	0	3.87652	0.502332
6	44	B3	Opephora	PVS2	5	0	4	0	4.86971	0.464124
5	59	A2	Opephora	PVS2	5	0	1	1	9.6613	0.373678
1	57	B2	Opephora	PVS2	5	0	2	1	10.7623	0.348892
3	58	A2	Opephora	PVS2	5	0	4	1	9.56786	0.394451
3	45	B1	Opephora	PVS2	10	0	1	0	3.72075	0.519382
6	48	A2	Opephora	PVS2	10	0	2	0	3.87053	0.539386
4	46	C2	Opephora	PVS2	10	0	3	0	6.46688	0.436311
4	47	C3	Opephora	PVS2	10	0	4	0	3.02682	0.421678
1	61	C3	Opephora	PVS2	10	0	1	1	7.34831	0.421945
2	62	C2	Opephora	PVS2	10	0	2	1	7.41661	0.440052
4	64	C4	Opephora	PVS2	10	0	3	1	6.73734	0.385524
3	63	B3	Opephora	PVS2	10	0	4	1	7.38309	0.376993
2	49	B4	Opephora	PVS2	15	0	1	0	4.01196	0.599304
4	50	A4	Opephora	PVS2	15	0	2	0	2.73792	0.487951
5	51	B2	Opephora	PVS2	15	0	3	0	8.09738	0.532921
6	52	C2	Opephora	PVS2	15	0	4	0	3.07381	0.521789
6	68	C1	Opephora	PVS2	15	0	1	1	8.80979	0.392524
5	67	B4	Opephora	PVS2	15	0	2	1	9.75069	0.433935
1	65	C1	Opephora	PVS2	15	0	3	1	9.90665	0.447806
3	66	C4	Opephora	PVS2	15	0	4	1	6.53619	0.381801
1	53	A3	Opephora	PVS2	20	0	1	0	4.24994	0.504855
3	55	A1	Opephora	PVS2	20	0	2	0	3.48984	0.562223
2	54	B2	Opephora	PVS2	20	0	4	0	2.83443	0.398876
3	70	B4	Opephora	PVS2	20	0	1	1	7.16713	0.441395
2	69	B3	Opephora	PVS2	20	0	2	1	7.16509	0.450377
4	71	B3	Opephora	PVS2	20	0	3	1	9.07666	0.357734
5	72	C3	Opephora	PVS2	20	0	4	1	10.5732	0.436769
6	8	C4	Pinnularia	Control	0	0	1	0	95.7071	0.231049
4	3	A1	Pinnularia	Control	0	0	2	0		0.0755092
2	2	B3	Pinnularia	Control	0	0	3	0	122.159	0.102767
5	6	C3	Pinnularia	Control	0	0	4	0	1.30536	0.284105
6	7	C3	Pinnularia	Control	0	0	1	1		0.0358769
4	4	A4	Pinnularia	Control	0	0	2	1		0.0817075
1	1	B1	Pinnularia	Control	0	0	3	1		0.175673
4	5	B2	Pinnularia	Control	0	0	4	1		0.0682648
5	33	A4	Pinnularia	DMSO	0	5	1	0	7.66671	0.336404
3	21	A3	Pinnularia	DMSO	0	5	2	0	14.1555	0.136029
3	22	B1	Pinnularia	DMSO	0	5	3	0	23.3773	0.156426
6	38	B4	Pinnularia	DMSO	0	5	4	0	7.09967	0.162784
2	17	C1	Pinnularia	DMSO	0	5	1	1		0.075739
5	35	B4	Pinnularia	DMSO	0	5	2	1		0.0558718
3	24	B4	Pinnularia	DMSO	0	5	3	1		0.0732493
2	14	A1	Pinnularia	DMSO	0	5	4	1		0.107033
6	39	C1	Pinnularia	DMSO	0	7.5	1	0	310.344	0.169373
4	30	C1	Pinnularia	DMSO	0	7.5	2	0		0.0521897
5	31	A1	Pinnularia	DMSO	0	7.5	3	0	109.347	0.0382585
1	12	C3	Pinnularia	DMSO	0	7.5	4	0	279.724	0.21155
6	40	C2	Pinnularia	DMSO	0	7.5	1	1		0.0659419
5	32	A3	Pinnularia	DMSO	0	7.5	2	1		0.0994977
3	26	C2	Pinnularia	DMSO	0	7.5	3	1		0.0930571
3	20	A1	Pinnularia	DMSO	0	7.5	4	1		0.369023
2	19	C3	Pinnularia	DMSO	0	10	1	0	61.5412	0.130202
1	9	A3	Pinnularia	DMSO	0	10	2	0	31.0544	0.216617
2	15	A2	Pinnularia	DMSO	0	10	3	0	57.8399	0.174784
2	18	C2	Pinnularia	DMSO	0	10	4	0	59.6079	0.131771
2	16	B4	Pinnularia	DMSO	0	10	1	1		0.061578
3	23	B3	Pinnularia	DMSO	0	10	2	1		0.0498439
1	10	A4	Pinnularia	DMSO	0	10	3	1		0.143286
3	27	C4	Pinnularia	DMSO	0	10	4	1		0.0760862
4	28	A2	Pinnularia	DMSO	0	12.5	1	0		0.0382585
3	25	C1	Pinnularia	DMSO	0	12.5	2	0	115.643	0.119378
1	11	C2	Pinnularia	DMSO	0	12.5	3	0	100.674	0.181205
6	37	A3	Pinnularia	DMSO	0	12.5	4	0	153.083	0.236897
4	29	A3	Pinnularia	DMSO	0	12.5	1	1		0.0659419
1	13	C4	Pinnularia	DMSO	0	12.5	2	1		0.149972
5	34	B2	Pinnularia	DMSO	0	12.5	3	1		0.0659419
6	36	A1	Pinnularia	DMSO	0	12.5	4	1		0.105027
4	60	C3	Pinnularia	PVS2	5	0	1	0	1.79231	0.166781
5	64	B3	Pinnularia	PVS2	5	0	2	0	12.7613	0.240206
2	47	A3	Pinnularia	PVS2	5	0	3	0	10.9116	0.161088
5	65	C1	Pinnularia	PVS2	5	0	4	0	8.58155	0.433954
6	71	B2	Pinnularia	PVS2	5	0	1	1	0.080821	0.138066
4	61	C4	Pinnularia	PVS2	5	0	2	1	0.290429	0.139817
5	63	B1	Pinnularia	PVS2	5	0	3	1	6.48977	0.0705654
2	50	B2	Pinnularia	PVS2	5	0	4	1	0.539826	0.168145
1	46	C1	Pinnularia	PVS2	10	0	1	0	9.25546	0.279062
4	56	B1	Pinnularia	PVS2	10	0	2	0	2.63952	0.222435
1	43	B2	Pinnularia	PVS2	10	0	3	0	8.33477	0.288843
6	70	B1	Pinnularia	PVS2	10	0	4	0	1.97301	0.201618
3	53	A4	Pinnularia	PVS2	10	0	1	1	0.349015	0.130341
1	42	A2	Pinnularia	PVS2	10	0	2	1	-0.132927	0.225865
1	45	B4	Pinnularia	PVS2	10	0	3	1	-0.420407	0.205133
2	48	A4	Pinnularia	PVS2	10	0	4	1	0.334629	0.131256
4	57	B3	Pinnularia	PVS2	15	0	1	0	2.04007	0.181205
5	67	C4	Pinnularia	PVS2	15	0	2	0	3.16709	0.121499
1	41	A1	Pinnularia	PVS2	15	0	3	0	3.77221	0.296086
6	72	B3	Pinnularia	PVS2	15	0	4	0	2.02382	0.202444
3	55	C3	Pinnularia	PVS2	15	0	1	1	0.277361	0.127278
4	58	B4	Pinnularia	PVS2	15	0	2	1	0.0408328	0.121499
3	52	A2	Pinnularia	PVS2	15	0	3	1	0.30122	0.114256
3	54	B2	Pinnularia	PVS2	15	0	4	1	0.343693	0.137887
5	62	A2	Pinnularia	PVS2	20	0	1	0	0.357876	0.13201
2	49	B1	Pinnularia	PVS2	20	0	2	0	2.0356	0.159394
4	59	C2	Pinnularia	PVS2	20	0	3	0	2.07999	0.192409
6	69	A4	Pinnularia	PVS2	20	0	4	0	0.360062	0.269623
5	66	C2	Pinnularia	PVS2	20	0	1	1	0.179125	0.109302
2	51	C4	Pinnularia	PVS2	20	0	2	1	-0.102983	0.113972
1	44	B3	Pinnularia	PVS2	20	0	3	1	-0.56896	0.262342
6	68	A2	Pinnularia	PVS2	20	0	4	1	0.613759	0.141889
3	35	C3	Seminavis	Control	0	0	1	0		0.113768
6	70	C2	Seminavis	Control	0	0	2	0		0.056633
1	1	A1	Seminavis	Control	0	0	3	0		0.195172
4	40	A4	Seminavis	Control	0	0	4	0		0.113768
6	67	B3	Seminavis	Control	0	0	1	1		0.963707
2	17	B1	Seminavis	Control	0	0	2	1		0.175673
5	56	B4	Seminavis	Control	0	0	3	1		0.126022
4	45	C1	Seminavis	Control	0	0	4	1		0.0977826
5	58	C2	Seminavis	DMSO	0	5	1	0		0.0930571
3	31	B3	Seminavis	DMSO	0	5	2	0		0.113768
1	6	B2	Seminavis	DMSO	0	5	3	0		0.162784
4	46	C2	Seminavis	DMSO	0	5	4	0		0.114095
6	71	C3	Seminavis	DMSO	0	5	1	1	10.8323	0.570438
3	27	A3	Seminavis	DMSO	0	5	2	1	11.1719	0.44229
1	5	B1	Seminavis	DMSO	0	5	3	1	10.9787	0.546497
4	42	B2	Seminavis	DMSO	0	5	4	1	11.3282	0.408589
4	39	A3	Seminavis	DMSO	0	7.5	1	0		0.429212
6	66	B2	Seminavis	DMSO	0	7.5	2	0		0.884534
2	23	C3	Seminavis	DMSO	0	7.5	3	0	16.9096	0.48863
6	64	A4	Seminavis	DMSO	0	7.5	4	0		0.920858
1	11	C3	Seminavis	DMSO	0	7.5	1	1	9.1941	0.597253
5	55	B3	Seminavis	DMSO	0	7.5	2	1	8.62936	0.579463
4	37	A1	Seminavis	DMSO	0	7.5	3	1	8.55968	0.59631
6	63	A3	Seminavis	DMSO	0	7.5	4	1	9.14427	0.56067
6	69	C1	Seminavis	DMSO	0	10	1	0		0.113768
3	29	B1	Seminavis	DMSO	0	10	2	0	9.4113	0.527315
5	52	A4	Seminavis	DMSO	0	10	3	0	8.97981	0.546933
2	21	C1	Seminavis	DMSO	0	10	4	0	8.66359	0.580666
6	61	A1	Seminavis	DMSO	0	10	1	1	8.34784	0.61867
5	60	C4	Seminavis	DMSO	0	10	2	1	8.8973	0.563659
3	33	C1	Seminavis	DMSO	0	10	3	1	6.92974	0.667569
2	18	B2	Seminavis	DMSO	0	10	4	1	7.11247	0.606677
5	54	B2	Seminavis	DMSO	0	12.5	1	0	8.2909	0.563986
1	3	A3	Seminavis	DMSO	0	12.5	2	0	8.90833	0.56779
2	14	A2	Seminavis	DMSO	0	12.5	3	0	9.01879	0.604378
4	43	B3	Seminavis	DMSO	0	12.5	4	0	11.8769	0.349264
2	20	B4	Seminavis	DMSO	0	12.5	1	1	8.18651	0.61384
4	48	C4	Seminavis	DMSO	0	12.5	2	1	8.4066	0.671902
5	49	A1	Seminavis	DMSO	0	12.5	3	1	8.67804	0.580394
1	8	B4	Seminavis	DMSO	0	12.5	4	1	8.59615	0.660568
6	62	A2	Seminavis	PVS2	5	0	1	0		0.865593
3	34	C2	Seminavis	PVS2	5	0	2	0		0.0761781
1	12	C4	Seminavis	PVS2	5	0	3	0		0.169143
5	57	C1	Seminavis	PVS2	5	0	4	0		0.114095
3	25	A1	Seminavis	PVS2	5	0	1	1	12.7918	0.355754
2	13	A1	Seminavis	PVS2	5	0	2	1	12.5332	0.444642
1	9	C1	Seminavis	PVS2	5	0	3	1	12.7432	0.42971
6	65	B1	Seminavis	PVS2	5	0	4	1	12.792	0.363929
5	59	C3	Seminavis	PVS2	10	0	1	0	12.4273	0.353131
1	10	C2	Seminavis	PVS2	10	0	2	0	9.82241	0.639246
6	68	B4	Seminavis	PVS2	10	0	3	0		0.158615
4	41	B1	Seminavis	PVS2	10	0	4	0		0.113768
6	72	C4	Seminavis	PVS2	10	0	2	1	9.39574	0.535889
3	30	B2	Seminavis	PVS2	10	0	3	1	8.82817	0.548195
2	19	B3	Seminavis	PVS2	10	0	4	1	8.88774	0.58492
3	32	B4	Seminavis	PVS2	15	0	1	0	8.16375	0.573743
4	44	B4	Seminavis	PVS2	15	0	2	0	10.2371	0.526626
5	50	A2	Seminavis	PVS2	15	0	3	0	8.77981	0.527262
1	4	A4	Seminavis	PVS2	15	0	4	0	8.07382	0.600818
3	28	A4	Seminavis	PVS2	15	0	1	1	7.69561	0.597253
2	16	A4	Seminavis	PVS2	15	0	2	1	7.74467	0.622687
4	47	C3	Seminavis	PVS2	15	0	3	1	8.11802	0.622687
1	2	A2	Seminavis	PVS2	15	0	4	1	7.71388	0.631235
1	7	B3	Seminavis	PVS2	20	0	1	0	13.7658	0.500314
4	38	A2	Seminavis	PVS2	20	0	2	0	8.78902	0.593869
3	26	A2	Seminavis	PVS2	20	0	3	0	8.15987	0.608402
2	15	A3	Seminavis	PVS2	20	0	4	0	8.78136	0.523854
5	51	A3	Seminavis	PVS2	20	0	1	1	9.13993	0.595895
5	53	B1	Seminavis	PVS2	20	0	1	1	8.72734	0.579463
3	36	C4	Seminavis	PVS2	20	0	2	1	7.75828	0.607347
2	24	C4	Seminavis	PVS2	20	0	3	1	8.08781	0.654222
2	22	C2	Seminavis	PVS2	20	0	4	1	7.81857	0.63468
1	11	C3	Thalassiosira	DMSO	0	5	2	0	14.6524	0.579052
4	48	C4	Thalassiosira	DMSO	0	5	4	0	15.459	0.478685
4	47	C3	Thalassiosira	DMSO	0	5	1	1	16.3268	0.38989
3	34	C2	Thalassiosira	DMSO	0	5	2	1	12.3585	0.570007
6	71	C3	Thalassiosira	DMSO	0	5	3	1	13.0388	0.615276
1	5	B1	Thalassiosira	DMSO	0	5	4	1	14.3144	0.454291
2	14	A2	Thalassiosira	DMSO	0	7.5	1	0	15.6596	0.502114
1	1	A1	Thalassiosira	DMSO	0	7.5	3	0	17.0921	0.454435
1	8	B4	Thalassiosira	DMSO	0	7.5	1	1	19.4661	0.49672
5	59	C3	Thalassiosira	DMSO	0	7.5	2	1	14.8523	0.413149
6	65	B1	Thalassiosira	DMSO	0	7.5	3	1	18.638	0.486029
3	33	C1	Thalassiosira	DMSO	0	7.5	4	1	18.114	0.427539
4	44	B4	Thalassiosira	DMSO	0	10	1	0	22.766	0.284497
2	22	C2	Thalassiosira	DMSO	0	10	2	0	19.3685	0.346538
1	10	C2	Thalassiosira	DMSO	0	10	4	0	14.5812	0.592069
2	17	B1	Thalassiosira	DMSO	0	10	2	1	16.1398	0.453484
5	53	B1	Thalassiosira	DMSO	0	10	4	1	15.1243	0.536479
6	66	B2	Thalassiosira	DMSO	0	12.5	2	0	13.1731	0.788588
4	42	B2	Thalassiosira	DMSO	0	12.5	3	0	16.4058	0.474574
2	23	C3	Thalassiosira	DMSO	0	12.5	1	1	16.1614	0.375008
6	63	A3	Thalassiosira	DMSO	0	12.5	2	1	13.4095	0.606886
4	45	C1	Thalassiosira	DMSO	0	12.5	3	1	14.6624	0.595513
5	54	B2	Thalassiosira	DMSO	0	12.5	4	1	14.6655	0.450318
6	68	B4	Thalassiosira	PVS2	5	0	1	0	17.7902	0.517427
4	43	B3	Thalassiosira	PVS2	5	0	4	0	13.0424	0.636874
5	50	A2	Thalassiosira	PVS2	5	0	1	1	14.6449	0.530113
4	38	A2	Thalassiosira	PVS2	5	0	2	1	14.9073	0.655823
2	16	A4	Thalassiosira	PVS2	10	0	1	0	14.4982	0.390584
4	37	A1	Thalassiosira	PVS2	10	0	2	0	21.9	0.271258
1	4	A4	Thalassiosira	PVS2	10	0	3	0	12.392	0.265319
2	24	C4	Thalassiosira	PVS2	10	0	4	0	11.7841	0.31636
5	51	A3	Thalassiosira	PVS2	10	0	1	1	12.0933	0.471443
6	67	B3	Thalassiosira	PVS2	10	0	2	1	13.2156	0.575845
2	19	B3	Thalassiosira	PVS2	10	0	3	1	11.0199	0.424557
1	9	C1	Thalassiosira	PVS2	10	0	4	1	10.5638	0.332325
2	18	B2	Thalassiosira	PVS2	15	0	1	0	21.2161	0.346538
6	70	C2	Thalassiosira	PVS2	15	0	2	0	11.9732	0.630516
3	29	B1	Thalassiosira	PVS2	15	0	3	0	17.7187	0.271278
5	58	C2	Thalassiosira	PVS2	15	0	4	0	19.687	0.225331
6	62	A2	Thalassiosira	PVS2	15	0	1	1	12.2955	0.525179
3	32	B4	Thalassiosira	PVS2	15	0	2	1	11.9624	0.571646
5	60	C4	Thalassiosira	PVS2	15	0	3	1	10.5003	0.485199
1	3	A3	Thalassiosira	PVS2	15	0	4	1	10.5044	0.528382
2	13	A1	Thalassiosira	PVS2	20	0	1	0	19.774	0.233401
1	6	B2	Thalassiosira	PVS2	20	0	2	0	10.5861	0.49672
4	39	A3	Thalassiosira	PVS2	20	0	4	0	19.537	0.25555
4	41	B1	Thalassiosira	PVS2	20	0	1	1	11.4519	0.557567
5	55	B3	Thalassiosira	PVS2	20	0	2	1	11.3374	0.292955
3	35	C3	Thalassiosira	PVS2	20	0	3	1	10.5289	0.447756
6	61	A1	Thalassiosira	PVS2	20	0	4	1	12.1131	0.410115
